# Supplementary material for: Deep learning algorithm performs similarly to radiologists in the assessment of prostate volume on MRI
Source: Eur Radiol. 2022 Nov 12;33(4):2519–28. doi: 10.1007/s00330-022-09239-8 (PMC10017633; doi:10.1007/s00330-022-09239-8)
Supplement: Supplementary file 2 — (XLSX 13 kb) [file 330_2022_9239_MOESM2_ESM.xlsx]

## Sheet: Blad1
Supplemental table 1. MRI characteristics of T2 transaxials.
Scanner	Kolumn1	Kolumn2	Field Strenght	Slice angulation	FOV 1	FOV 2	FOV (mm)	matrix 1	matrix 2	aquisition matrix	TR/TE	Flip angle (°)	Aquisition time (minutes	Slice thickness (mm)	gap (mm)	Kolumn4	Kolumn5	image reconstruction (pixels)	scanning resolution(mm)
Magnetom Trio			3T	mixed	199	199	199 * 199	384	365	384 * 365	4190 / 104	132	04:28:00	3	0.6	0.518229	0.545205	0,521*0,521	0,518*0,545
Magnetom Skyra			3T	mixed	200	200	200 * 200	320	310	320 * 310	4320 / 101	160	04:10:00	3	0.6	0.625	0.645161	0,625*0,625	0,625*0,645
Magnetom Prisma			3T	mixed	200	200	200 * 200	320	310	320 * 310	4320 / 101	160	04:10:00	3	0.6	0.625	0.645161	0,625*0,625	0,625*0,645
Magnetom Avanto Fit 1			1,5 T	no	180	180	180 * 200	320	275	320 * 275	7790 / 136	160	06:06:00	3	0	0.5625	0.654545	0,563*0,563	0,563*0,655
Magnetom Avanto Fit 2			1,5 T	no	180	180	180 * 180	320	275	320 * 275	7500 / 102	160	04:22:00	3	0	0.5625	0.654545	0,563*0,563	0,563*0,655
Signa Optima			1,5 T	no	280	280	280 * 280	352	352	352 * 352	7605 / 123	160	02:50:00	3	0	0.795455	0.795455	0,547*0,547	0795*0795
Magnetom Aera 1			1,5 T	no	200	200	200 * 200	320	275	320 * 275	7500 / 99	143	04:22:00	3	0	0.625	0.727273	0,625*0,625	0,625*0,727
Magnetom Avanto Fit 3			1,5 T	no	200	200	200 * 200	320	275	320 * 275	7500 / 100	143	04:22:00	3	0	0.625	0.727273	0,625*0,625	0,625*0,727
